# Supplementary material for: Cortical Location of Language Function May Differ between Languages While White Matter Pathways Are Similar in Brain Lesion Patients
Source: Brain Sci. 2023 Jul 29;13(8):1141. doi: 10.3390/brainsci13081141 (PMC10452579; doi:10.3390/brainsci13081141)
Supplement: Supplementary file 1 [file brainsci-13-01141-s001.zip]

Archive with 1 entries (1 files):
- brainsci-2375747-supplementary.pdf
